# Supplementary material for: Oncogenic transformation of mesenchymal stem cells decreases Nrf2 expression favoring in vivo tumor growth and poorer survival
Source: Mol Cancer. 2014 Feb 3;13:20. doi: 10.1186/1476-4598-13-20 (PMC4015761; doi:10.1186/1476-4598-13-20)
Supplement: Additional file 2: Figure S1 — Percentage of viable MDA-MB-231 cells (A) and MCF-7 cells (B) after treatment with control DMSO or increasing concentrations of U0126, LY294002, GSK690693, and wortmannin. Cells were incubated with the inhibitors for 16 hours in serum free medium and viability was addressed by using CellTiter AQueousOne Solution Cell Proliferation Assay (Promega) following the manufacturer’s instructions. # indicates the concentration of the inhibitors used in the assay. [file 1476-4598-13-20-S2.zip]

Archive with 1 entries (1 files):
- 1476130471104654_add2.eps
