# Supplementary material for: Oncogenic transformation of mesenchymal stem cells decreases Nrf2 expression favoring in vivo tumor growth and poorer survival
Source: Mol Cancer. 2014 Feb 3;13:20. doi: 10.1186/1476-4598-13-20 (PMC4015761; doi:10.1186/1476-4598-13-20)
Supplement: Additional file 3: Figure S2 — Expression of Cul3 and Keap1 does not significantly increase during the process of MSC transformation. Western-blot shows Cul3 and Keap1 protein levels. Membrane was also probed with polyclonal antibodies for Nrf2, and monoclonal antibodies for NQO1. Actin was used as a loading control. [file 1476-4598-13-20-S3.zip]

Archive with 1 entries (1 files):
- 1476130471104654_add3.eps
