# Supplementary material for: Oncogenic transformation of mesenchymal stem cells decreases Nrf2 expression favoring in vivo tumor growth and poorer survival
Source: Mol Cancer. 2014 Feb 3;13:20. doi: 10.1186/1476-4598-13-20 (PMC4015761; doi:10.1186/1476-4598-13-20)
Supplement: Additional file 4: Figure S3 — Nrf2 stabilization by treatment with TBHQ reduces tHMEC in vitro transformation. (A) tHMEC treated with 10 μM TBHQ stabilizes Nrf2 and induces Nrf2-downstream gene NQO1. Membrane was probed with polyclonal antibodies for Nrf2, and monoclonal antibodies for NQO1. HSP90 was used as a loading control. (B) Soft agarose colonies counted in triplicate wells of tHMEC treated with vehicle only or 10 μM TBHQ after 12 days in culture. P value is *P < 0.05. [file 1476-4598-13-20-S4.zip]

Archive with 1 entries (1 files):
- 1476130471104654_add4.eps
