# Supplementary material for: Oncogenic transformation of mesenchymal stem cells decreases Nrf2 expression favoring in vivo tumor growth and poorer survival
Source: Mol Cancer. 2014 Feb 3;13:20. doi: 10.1186/1476-4598-13-20 (PMC4015761; doi:10.1186/1476-4598-13-20)
Supplement: Additional file 5: Figure S4 — Nrf2 sensitizes transformed cells to apoptosis induced by the DNA-damaging agent camptothecin. (A) Geometrical mean (Geomean) fluorescence intensity measured by flow cytometry of transformed cells expressing empty vector or Nrf2 after 24 hours treatment with either vehicle or 5 μM camptothecin. The data show the mean ± S.D. from five independent experiments. A representative experiment is shown in panel (B). P value is *P < 0.05. [file 1476-4598-13-20-S5.zip]

Archive with 1 entries (1 files):
- 1476130471104654_add5.eps
