# Supplementary material for: Oncogenic transformation of mesenchymal stem cells decreases Nrf2 expression favoring in vivo tumor growth and poorer survival
Source: Mol Cancer. 2014 Feb 3;13:20. doi: 10.1186/1476-4598-13-20 (PMC4015761; doi:10.1186/1476-4598-13-20)
Supplement: Additional file 6: Figure S5 — (A) Treatment with the DNA-damaging agent etoposide (an inhibitor of class II topoisomerase) sensitizes Nrf2-over-expressing cells to apoptosis measured by increased levels of cleaved PARP protein. (B) Likewise, cells over-expressing Nrf2 showed increased cytotoxicity following treatment with the kinase inhibitor staurosporine, as measured by increased caspase 3 and 7 activity (top panel) and by accumulation of cleaved PARP protein (bottom panel). Membranes were probed with polyclonal antibodies for cleaved PARP and Nrf2, and GAPDH served as loading control. P value is *P < 0.05. [file 1476-4598-13-20-S6.zip]

Archive with 1 entries (1 files):
- 1476130471104654_add6.eps
