# Supplementary material for: Oncogenic transformation of mesenchymal stem cells decreases Nrf2 expression favoring in vivo tumor growth and poorer survival
Source: Mol Cancer. 2014 Feb 3;13:20. doi: 10.1186/1476-4598-13-20 (PMC4015761; doi:10.1186/1476-4598-13-20)
Supplement: Additional file 7: Figure S6 — qRT-PCR experiment showing the relative mRNA expression of the ADM gene in hypoxic conditions (5% O2 and 1% O2). To calculate the ADM fold induction relative to normoxia the mRNA levels for cells grown at 21% O2 were set as 1. P values are *P < 0.05 and ***P < 0.0005. [file 1476-4598-13-20-S7.zip]

Archive with 1 entries (1 files):
- 1476130471104654_add7.eps
