# Supplementary material for: Oncogenic transformation of mesenchymal stem cells decreases Nrf2 expression favoring in vivo tumor growth and poorer survival
Source: Mol Cancer. 2014 Feb 3;13:20. doi: 10.1186/1476-4598-13-20 (PMC4015761; doi:10.1186/1476-4598-13-20)
Supplement: Additional file 8: Figure S7 — Nrf2 was found down-regulated in the majority of human tumors, as compared to normal tissues (right of vertical dotted line). For this analysis, 1003 tumors versus 485 normal or benign samples were included. Data are presented as log-transformed, median centered per array, and standard deviation normalized to 1 per array. Only cancers in which statistically significant expression is detected between normal and matched tumors are presented (P < 0.0001). These data are taken from Oncomine database ( https://www.oncomine.org/resource/login.html). [file 1476-4598-13-20-S8.zip]

Archive with 1 entries (1 files):
- 1476130471104654_add8.eps
