# Supplementary material for: Oncogenic transformation of mesenchymal stem cells decreases Nrf2 expression favoring in vivo tumor growth and poorer survival
Source: Mol Cancer. 2014 Feb 3;13:20. doi: 10.1186/1476-4598-13-20 (PMC4015761; doi:10.1186/1476-4598-13-20)
Supplement: Additional file 9: Figure S8 — Expression of Nrf2 downstream genes NQO1 and GCLC is significantly down-regulated in kidney and prostate tumors respectively, whereas GCLM is found down-regulated in lung adenocarcinoma and breast tumors, but up-regulated in melanoma and prostate tumors. Data are presented as log-transformed, and normalized by subtracting the mean across all arrays for each gene. The number of samples analyzed (N) and the type of tumors are indicated. P values for those tumors where Nrf2 is down-regulated (in blue) or up-regulated (in red) are also shown. These data are taken from TCGA database ( https://genome-cancer.ucsc.edu). [file 1476-4598-13-20-S9.zip]

Archive with 1 entries (1 files):
- 1476130471104654_add9.eps
