# Supplementary material for: Oncogenic transformation of mesenchymal stem cells decreases Nrf2 expression favoring in vivo tumor growth and poorer survival
Source: Mol Cancer. 2014 Feb 3;13:20. doi: 10.1186/1476-4598-13-20 (PMC4015761; doi:10.1186/1476-4598-13-20)
Supplement: Additional file 10: Figure S9 — The expression of the Nrf2 inhibitor Keap1 does not significantly change between normal and tumors samples, except for lymphoma tumors where Keap1 expression was found up-regulated (P = 4.7E-6) when compared to normal tissue. Data are presented as log-transformed, and normalized by subtracting the mean across all arrays for each gene. P values are also shown. These data are taken from TCGA database ( https://genome-cancer.ucsc.edu). [file 1476-4598-13-20-S10.zip]

Archive with 1 entries (1 files):
- 1476130471104654_add10.eps
