# Supplementary material for: Oncogenic transformation of mesenchymal stem cells decreases Nrf2 expression favoring in vivo tumor growth and poorer survival
Source: Mol Cancer. 2014 Feb 3;13:20. doi: 10.1186/1476-4598-13-20 (PMC4015761; doi:10.1186/1476-4598-13-20)
Supplement: Additional file 11: Table S2 — We studied the relationship between survival and expression of Nrf2 (NFE2L2), GCLM, NQO1 and GCLC in a wide selection of cancers datasets acquired from GEO and TCGA databases. Samples were categorized as below or above median expression for each gene. Table shows the P values calculated from the log rank (Mantel Cox) test. Data in blue indicates that lower expression is correlated with poorer survival, and data in red indicates that higher expression is correlated with poorer survival. [file 1476-4598-13-20-S11.xls]

## Sheet: Sheet1
Supplementary Table S2
	TCGA DATA
	BRCA	CESC	COAD	GBM	HNSC
NFE2L2	0.407	0.807	0.811	0.126	0.37
GCLM	0.441	0.521	0.663	0.0013	0.276
NQO1	0.0948	0.0321	0.244	0.149	0.0136
GCLC	0.207	0.14	0.474	0.0203	0.241
	KIRC	KIRP	LAML	LIHC	LUAD
NFE2L2	0.0203	0.29	0.689	0.0713	0.342
GCLM	0.0101	0.152	0.415	0.142	0.17
NQO1	0.641	0.34	0.0526	0.377	0.157
GCLC	0.0621	0.163	0.123	0.408	0.184
	LUSC	OV	PRAD	SKCM	UCEC
NFE2L2	0.891	0.487	0.505	0.0341	0.798
GCLM	0.144	0.538	0.624	0.114	0.847
NQO1	0.659	0.741	0.221	0.979	0.472
GCLC	0.825	0.145	0.918	0.979	0.933
	GEO DATA
	PRAD	SARC	BRCA	BRCA	BRCA	BRCA	BRCA
	GSE21034	GSE21050	GSE11121	NKI	GSE7390	GSE2990	GSE2034
NFE2L2	0.00279	0.614	0.989	0.958	0.656	0.586	0.521
GCLM	0.78	0.837	0.0963	0.105	0.00826	0.93	0.355
NQO1	0.49	0.101	0.2	0.00894	0.503	0.269	0.308
GCLC	0.276	0.824	0.39	0.04	0.162	0.605	0.316
BLUE indicates that lower expression is poorer survival
RED indicates that higher expression is poorer survival
