# Supplementary material for: Oncogenic transformation of mesenchymal stem cells decreases Nrf2 expression favoring in vivo tumor growth and poorer survival
Source: Mol Cancer. 2014 Feb 3;13:20. doi: 10.1186/1476-4598-13-20 (PMC4015761; doi:10.1186/1476-4598-13-20)
Supplement: Additional file 12: Figure S10 — Heatmaps show down-regulation of Nrf2 (NFE2L2) and selected antioxidants and Nrf2-downstream genes following oncogenic transformation of mouse and human cells. Red indicates up-regulation, and blue down-regulation from the mean. Arrow indicates Nrf2. (A) Results were obtained from mouse embryonic fibroblast (MEF) transformed with the adenovirus oncoprotein E1A and H-RasV12 (tMEF). Microarray data were obtained upon request from Dr. Juan Iovanna [47]. (B) Results were obtained from human primary diploid fibroblasts IMR90 (HF) transformed with five oncogenic hits including hTERT, MEK1 (MEK-ER), E6 and E7 from HPV-16, and ST antigen from SV40 [48] (GSE2487 DataSets). HF1 represent immortal human fibroblast expressing hTERT and an empty vector, and tHF represent transformed human fibroblast expressing the five oncogenic hits described above. [file 1476-4598-13-20-S12.zip]

Archive with 1 entries (1 files):
- 1476130471104654_add12.eps
