# Supplementary material for: Oncogenic transformation of mesenchymal stem cells decreases Nrf2 expression favoring in vivo tumor growth and poorer survival
Source: Mol Cancer. 2014 Feb 3;13:20. doi: 10.1186/1476-4598-13-20 (PMC4015761; doi:10.1186/1476-4598-13-20)
Supplement: Additional file 13: Table S3 — Transcriptome datasets. Table shows the details of each cancer dataset, the number of samples with clinical details, the expression platform, and associated Pubmed IDs for the GEO datasets. [file 1476-4598-13-20-S13.xls]

## Sheet: Sheet1
Supplementary Table S3
		TCGA DATA
Cancer	Patients	Downloadable	Updated	Clin Details	Datatype	merged
LAML	202	200	02/15/13	200	RNAseqV2	173
BRCA	956	940	02/26/13	873	450A	529
CESC	144	134	2013-01-03	40	RNAseqV2	36
COAD	423	423	02/22/13	423	450A	162
GBM	600	597	2013-01-03	565	450A	557
HNSC	374	343	2013-01-03	327	RNAseqV2	302
KIRC	513	501	02/19/13	502	RNAseqV2	481
KIRP	142	117	2013-01-03	103	RNAseqV2	76
LIHC	110	99	02/19/13	70	RNAseqV2	35
LUAD	563	538	2013-01-03	347	RNAseqV2	326
LUSC	468	389	2013-01-03	327	RNAseqV2	259
OV	597	601	02/27/13	573	450A	572
PRAD	189	178	02/26/13	148	RNAseqV2	119
READ	169	165	02/22/13	151	450A	52
SKCM	316	290	2013-01-03	191	RNAseqV2	172
STAD	325	325	02/26/13	179	RNASeq	57
THCA	500	441	2013-01-03	298	RNAseqV2	273
UCEC	512	500	2013-01-03	455	RNAseqV2	369
			GEO DATA
Cancer	GEO ID	PubmedID	Patients	Clin Details	Datatype
BRCA	GSE11121	PMID18593943	200	200
BRCA	NKI		337	337
BRCA	GSE7390		198	198
BRCA	GSE2990/GSE6532		137	137
BRCA	GSE2034/GSE5327		344	344
PRAD	GSE21034	PMID20579941	150	150	Affy Exon 1.0 ST
SARC	GSE21050	PMID20581836	310	310	Affy 133 plus 2
The merged column is the number of samples (N) with clinical survival details (days).
